# Supplementary material for: Evaluation method for asymmetric uncertainty of quantitative polymerase chain reaction measurements of deoxyribonucleic acids with low copy number
Source: Sci Rep. 2021 Jun 2;11:11550. doi: 10.1038/s41598-021-90959-0 (PMC8172552; doi:10.1038/s41598-021-90959-0)
Supplement: Supplementary file 3 — Supplementary Information 3. [file 41598_2021_90959_MOESM3_ESM.xlsx]

## Sheet: PCRU_T0.2
		Dil1						Dil2						Dil3
	Aim	1	5	10	20	40	80
	log	0	0.69897	1	1.30103	1.60206	1.90309
	avg	#REF!	#REF!	#REF!	#REF!	#REF!	#REF!
	u(dil)	#REF!	#REF!	#REF!	#REF!	#REF!	#REF!
	Nr	#REF!	#REF!	#REF!	#REF!	#REF!	#REF!
	(u/N)^2	#REF!	#REF!	#REF!	#REF!	#REF!	#REF!
	Ar	#REF!	#REF!	#REF!	#REF!	#REF!	#REF!
	Br	#REF!	#REF!	#REF!	#REF!	#REF!	#REF!
	(Ar/Nr)^2	#REF!	#REF!	#REF!	#REF!	#REF!	#REF!
	(Br/Nr)^2	#REF!	#REF!	#REF!	#REF!	#REF!	#REF!
	rCq	37.6783	36.0693	34.6879	33.7993	32.8945	31.7834
	σrCq	0.504787	0.845478	0.41166	0.418395	0.222207	0.318497
	ArQ	0.310881	1.18017	1.55942	2.86798	2.88706	8.55381
	BrQ	0.389341	1.59659	1.80663	3.33064	3.12572	9.58524
	NrQ	1.64397	5.16313	11.7782	21.4079	38.2175	81.1676
	σrQ	0.776872	2.55134	3.01787	6.00202	6.06479	17.2544
	Nrw	9	14	14	14	14	14
	(σ/N)^2/Nrw	0.0248124	0.0174415	0.00468937	0.00561461	0.00179878	0.0032278
	u^2 x (N-1)	#REF!	#REF!	#REF!	#REF!	#REF!	#REF!
	(ArQ/NrQ)^2	0.0357604	0.0522469	0.0175293	0.0179475	0.0057067	0.0111059
	(BrQ/NrQ)^2	0.0560884	0.095623	0.0235276	0.0242051	0.00668922	0.0139457
	a	-3.44322
	b	38.3266
	R2	0.993532
	eff	0.951756
	ucomb/NQ	#REF!
	Acomb/NQ	#REF!
	Bcomb/NQ	#REF!
	Cq	35.3
	σCq	0.5993
	NQ	8.1594
	σQ	3.721
	Nw	8
	AQ	1.86769
	BQ	2.47959
	Uconv	#REF!
	A'	#REF!
	B'	#REF!
	N	8
	A	#REF!
	B	#REF!
	a
	b
	R2
	ucomb
	Uconv
		RM1						RM2						RM3
	Aim	1	5	9	19	37	75	1	5	9	19	37	75	1	5	9	19	37	75
	log	#REF!	#REF!	#REF!	#REF!	#REF!	#REF!	#REF!	#REF!	#REF!	#REF!	#REF!	#REF!	#REF!	#REF!	#REF!	#REF!	#REF!	#REF!
	avg	#REF!	#REF!	#REF!	#REF!	#REF!	#REF!	#REF!	#REF!	#REF!	#REF!	#REF!	#REF!	#REF!	#REF!	#REF!	#REF!	#REF!	#REF!
	u(RM)	#REF!	#REF!	#REF!	#REF!	#REF!	#REF!	#REF!	#REF!	#REF!	#REF!	#REF!	#REF!	#REF!	#REF!	#REF!	#REF!	#REF!	#REF!
	Nr	#REF!	#REF!	#REF!	#REF!	#REF!	#REF!	#REF!	#REF!	#REF!	#REF!	#REF!	#REF!	#REF!	#REF!	#REF!	#REF!	#REF!	#REF!
	(u/N)^2	#REF!	#REF!	#REF!	#REF!	#REF!	#REF!	#REF!	#REF!	#REF!	#REF!	#REF!	#REF!	#REF!	#REF!	#REF!	#REF!	#REF!	#REF!
	Ar	#REF!	#REF!	#REF!	#REF!	#REF!	#REF!	#REF!	#REF!	#REF!	#REF!	#REF!	#REF!	#REF!	#REF!	#REF!	#REF!	#REF!	#REF!
	Br	#REF!	#REF!	#REF!	#REF!	#REF!	#REF!	#REF!	#REF!	#REF!	#REF!	#REF!	#REF!	#REF!	#REF!	#REF!	#REF!	#REF!	#REF!
	(Ar/Nr)^2	#REF!	#REF!	#REF!	#REF!	#REF!	#REF!	#REF!	#REF!	#REF!	#REF!	#REF!	#REF!	#REF!	#REF!	#REF!	#REF!	#REF!	#REF!
	(Br/Nr)^2	#REF!	#REF!	#REF!	#REF!	#REF!	#REF!	#REF!	#REF!	#REF!	#REF!	#REF!	#REF!	#REF!	#REF!	#REF!	#REF!	#REF!	#REF!
	rCq	37.9136	35.6851	34.7435	33.5954	32.6765	31.4795	37.9922	35.7845	34.9304	33.7173	32.7084	31.6181	37.8367	35.7931	34.7837	33.5424	32.514	31.4927
	σrCq	0.416335	0.272095	0.343186	0.14923	0.162697	0.166661	0.482712	0.480893	0.344122	0.259872	0.148616	0.260098	0.725641	0.508232	0.20221	0.206728	0.39244	0.160176
	ArQ	#REF!	#REF!	#REF!	#REF!	#REF!	#REF!	#REF!	#REF!	#REF!	#REF!	#REF!	#REF!	#REF!	#REF!	#REF!	#REF!	#REF!	#REF!
	BrQ	#REF!	#REF!	#REF!	#REF!	#REF!	#REF!	#REF!	#REF!	#REF!	#REF!	#REF!	#REF!	#REF!	#REF!	#REF!	#REF!	#REF!	#REF!
	NrQ	1.09054	4.97839	9.58141	20.7477	39.0911	89.1848	1.12186	5.15753	9.10551	20.8061	41.3186	88.652	1.50746	5.76245	11.0697	25.9559	54.364	105.486
	σrQ	0.254327	0.942159	1.90172	2.12221	4.27748	11.0024	0.311164	1.5231	2.15527	3.80748	4.3012	17.6155	0.735764	1.61861	1.53012	3.8748	21.4911	12.4638
	Nw	10	14	14	14	14	14	11	14	14	14	14	14	11	14	14	14	14	14
	(σ/N)^2/Nw	0.00543875	0.00255825	0.0028139	0.000747328	0.000855247	0.00108708	0.00183171	0.00207645	0.00133397	0.000797343	0.000258012	0.000940077	0.00567202	0.00187854	0.00045492	0.000530612	0.0037209	0.000332403
	u^2 x (N-1)	#REF!	#REF!	#REF!	#REF!	#REF!	#REF!	#REF!	#REF!	#REF!	#REF!	#REF!	#REF!	#REF!	#REF!	#REF!	#REF!	#REF!	#REF!
	(ArQ/NrQ)^2	#REF!	#REF!	#REF!	#REF!	#REF!	#REF!	#REF!	#REF!	#REF!	#REF!	#REF!	#REF!	#REF!	#REF!	#REF!	#REF!	#REF!	#REF!
	(BrQ/NrQ)^2	#REF!	#REF!	#REF!	#REF!	#REF!	#REF!	#REF!	#REF!	#REF!	#REF!	#REF!	#REF!	#REF!	#REF!	#REF!	#REF!	#REF!	#REF!
	a	#REF!						#REF!						#REF!
	b	#REF!						#REF!						#REF!
	R2	#REF!						#REF!						#REF!
	eff	#REF!						#REF!						#REF!
	ucomb/NQ	#REF!						#REF!						#REF!
	Acomb/NQ	#REF!						#REF!						#REF!
	Bcomb/NQ	#REF!						#REF!						#REF!
	Cq	35.1						35.1						35.1
	σCq	0.5126						0.5126						0.5126
	NQ	7.683						8.278						9.257
	σQ	2.446						2.641						2.937
	Nw	8						8						8
	AQ	#REF!						#REF!						#REF!
	BQ	#REF!						#REF!						#REF!
	Uconv	#REF!						#REF!						#REF!
	A	#REF!						#REF!						#REF!
	B	#REF!						#REF!						#REF!
	N	8						8						9
	A	#REF!						#REF!						#REF!
	B	#REF!						#REF!						#REF!
	a
	b
	R2
	ucomb
	Uconv

## Sheet: PCRU_T0.2追加分
																													86.9921	2.60774e-09
																													80.8409	7.00422e-09
		Dil1						Dil2						Dil3															75.1246	1.83098e-08
	Aim	1	5	10	20	40	80																						69.8126	4.65855e-08
	log	0	0.69897	1	1.30103	1.60206	1.90309																						64.8761	1.15367e-07
	avg	#REF!	#REF!	#REF!	#REF!	#REF!	#REF!																						60.2887	2.78095e-07
	u(dil)	#REF!	#REF!	#REF!	#REF!	#REF!	#REF!																						56.0257	6.5254e-07
	Nr	#REF!	#REF!	#REF!	#REF!	#REF!	#REF!																						52.0641	1.49055e-06
	(u/N)^2	#REF!	#REF!	#REF!	#REF!	#REF!	#REF!																						48.3827	3.31465e-06
	Ar	#REF!	#REF!	#REF!	#REF!	#REF!	#REF!																						44.9615	7.17636e-06
	Br	#REF!	#REF!	#REF!	#REF!	#REF!	#REF!																						41.7823	1.51278e-05
	(Ar/Nr)^2	#REF!	#REF!	#REF!	#REF!	#REF!	#REF!																						38.8279	3.10518e-05
	(Br/Nr)^2	#REF!	#REF!	#REF!	#REF!	#REF!	#REF!																						36.0823	6.2068e-05
	rCq	37.6783	36.0693	34.6879	33.7993	32.8945	31.7834																						33.531	0.000120826
	σrCq	0.504787	0.845478	0.41166	0.418395	0.222207	0.318497																						31.16	0.000229087
	ArQ	0.255351	1.07194	1.55937	3.03705	3.25188	10.3353																						28.9567	0.000423094
	BrQ	0.326826	1.49315	1.83244	3.57832	3.54783	11.7096																						26.9091	0.000761237
	NrQ	1.26243	4.44526	10.8848	20.9709	39.4904	90.2932																						25.0064	0.00133445
	σrQ	0.673706	2.38516	3.04819	6.44831	6.91502	21.0766													0.673706	2.38516	3.04819	6.44831	6.91502	21.0766				23.2382	0.00227953
	Nrw	9	14	14	14	14	14																						21.595	0.00379503
	(σ/N)^2/Nrw	0.0316434	0.0205642	0.00560162	0.00675348	0.00219016	0.00389192																						20.068	0.00615867
	u^2 x (N-1)	#REF!	#REF!	#REF!	#REF!	#REF!	#REF!																						18.649	0.00974409
	(ArQ/NrQ)^2	0.0409128	0.0581494	0.0205239	0.0209734	0.00678088	0.0131019																						17.3303	0.0150339
	(BrQ/NrQ)^2	0.067022	0.112827	0.0283413	0.0291154	0.00807128	0.016818																						16.1049	0.0226243
	a	-3.13984																											14.9661	0.0332177
	b	37.8897																											13.9079	0.047597
	R2	0.991021																											12.9245	0.0665806
	eff	1.08203																											12.0106	0.0909561
	ucomb/NQ	#REF!																											11.1613	0.121397
	Acomb/NQ	#REF!																											10.3721	0.158373
	Bcomb/NQ	#REF!																											9.63867	0.202054
	Cq	35.3																											8.95712	0.252244
	σCq	0.5993																											8.32376	0.308332
	NQ	7.3165																											7.73519	0.369294
	σQ	3.7031																											7.18823	0.43374
	Nw	8																											6.67995	0.5
	AQ	1.78433																											6.20761	0.56626
	BQ	2.43467																											5.76867	0.630706
	Uconv	#REF!																											5.36077	0.691668
	A'	#REF!																											4.98171	0.747756
	B'	#REF!																											4.62945	0.797946
	N	7																											4.3021	0.841627
	N-A	#REF!																											3.9979	0.878603
	N+B	#REF!																											3.71521	0.909044
	a																												3.45251	0.933419
	b																												3.20838	0.952403
	R2																												2.98152	0.966782
	ucomb																												2.77069	0.977376
	Uconv																												2.57478	0.984966
																													2.39271	0.990256
																													2.22353	0.993841
																													2.0663	0.996205
		RM1						RM2						RM3															1.92019	0.99772
	Aim	1	5	9	18	37	73	1	5	9	19	37	75	1	5	9	19	37	75										1.78442	0.998666
	log	#REF!	#REF!	#REF!	#REF!	#REF!	1.90309	#REF!	#REF!	#REF!	#REF!	#REF!	#REF!	#REF!	#REF!	#REF!	#REF!	#REF!	#REF!										1.65824	0.999239
	avg	#REF!	#REF!	#REF!	#REF!	#REF!	#REF!	#REF!	#REF!	#REF!	#REF!	#REF!	#REF!	#REF!	#REF!	#REF!	#REF!	#REF!	#REF!										1.54099	0.999577
	u(RM)	#REF!	#REF!	#REF!	#REF!	#REF!	#REF!	#REF!	#REF!	#REF!	#REF!	#REF!	#REF!	#REF!	#REF!	#REF!	#REF!	#REF!	#REF!										1.43202	0.999771
	Nr	#REF!	#REF!	#REF!	#REF!	#REF!	80	#REF!	#REF!	#REF!	#REF!	#REF!	#REF!	#REF!	#REF!	#REF!	#REF!	#REF!	#REF!										1.33076	0.999879
	(u/N)^2	#REF!	#REF!	#REF!	#REF!	#REF!	#REF!	#REF!	#REF!	#REF!	#REF!	#REF!	#REF!	#REF!	#REF!	#REF!	#REF!	#REF!	#REF!										1.23667	0.999938
	Ar	#REF!	#REF!	#REF!	#REF!	#REF!	#REF!	#REF!	#REF!	#REF!	#REF!	#REF!	#REF!	#REF!	#REF!	#REF!	#REF!	#REF!	#REF!										1.14922	0.999969
	Br	#REF!	#REF!	#REF!	#REF!	#REF!	#REF!	#REF!	#REF!	#REF!	#REF!	#REF!	#REF!	#REF!	#REF!	#REF!	#REF!	#REF!	#REF!										1.06796	0.999985
	(Ar/Nr)^2	#REF!	#REF!	#REF!	#REF!	#REF!	#REF!	#REF!	#REF!	#REF!	#REF!	#REF!	#REF!	#REF!	#REF!	#REF!	#REF!	#REF!	#REF!										0.992444	0.999993
	(Br/Nr)^2	#REF!	#REF!	#REF!	#REF!	#REF!	#REF!	#REF!	#REF!	#REF!	#REF!	#REF!	#REF!	#REF!	#REF!	#REF!	#REF!	#REF!	#REF!										0.922268	0.999997
	rCq	37.6368	35.5221	34.6568	33.5441	32.638	31.6851	37.9922	35.7845	34.9304	33.7173	32.7084	31.6181	37.8367	35.7931	34.7837	33.5424	32.514	31.4927										0.857055	0.999999
	σrCq	0.250187	0.303047	0.242871	0.252329	0.150344	0.14759	0.482712	0.480893	0.344122	0.259872	0.148616	0.260098	0.725641	0.508232	0.20221	0.206728	0.39244	0.160176										0.796452	0.999999
	ArQ	#REF!	#REF!	#REF!	#REF!	#REF!	#REF!	#REF!	#REF!	#REF!	#REF!	#REF!	#REF!	#REF!	#REF!	#REF!	#REF!	#REF!	#REF!										0.740135	1
	BrQ	#REF!	#REF!	#REF!	#REF!	#REF!	#REF!	#REF!	#REF!	#REF!	#REF!	#REF!	#REF!	#REF!	#REF!	#REF!	#REF!	#REF!	#REF!										0.6878	1
	NrQ	1.05751	4.99915	9.36247	21.1694	40.643	81.6517	1.12186	5.15753	9.10551	20.8061	41.3186	88.652	1.50746	5.76245	11.0697	25.9559	54.364	105.486										0.639166	1
	σrQ	0.230673	1.07046	1.87907	4.33895	4.37317	8.7649	0.311164	1.5231	2.15527	3.80748	4.3012	17.6155	0.735764	1.61861	1.53012	3.8748	21.4911	12.4638										0.59397	1
	Nw	13	14	14	14	14	14	11	14	14	14	14	14	11	14	14	14	14	14										0.551971	1
	(σ/N)^2/Nw	0.00366004	0.00327506	0.00287726	0.00300072	0.000826979	0.000823068	0.00183171	0.00207645	0.00133397	0.000797343	0.000258012	0.000940077	0.00567202	0.00187854	0.00045492	0.000530612	0.0037209	0.000332403										0.512941	1
	u^2 x (N-1)	#REF!	#REF!	#REF!	#REF!	#REF!	#REF!	#REF!	#REF!	#REF!	#REF!	#REF!	#REF!	#REF!	#REF!	#REF!	#REF!	#REF!	#REF!										0.476671	1
	(ArQ/NrQ)^2	#REF!	#REF!	#REF!	#REF!	#REF!	#REF!	#REF!	#REF!	#REF!	#REF!	#REF!	#REF!	#REF!	#REF!	#REF!	#REF!	#REF!	#REF!										0.442965	1
	(BrQ/NrQ)^2	#REF!	#REF!	#REF!	#REF!	#REF!	#REF!	#REF!	#REF!	#REF!	#REF!	#REF!	#REF!	#REF!	#REF!	#REF!	#REF!	#REF!	#REF!										0.411643	1
	a	#REF!						#REF!						#REF!															0.382536	1
	b	#REF!						#REF!						#REF!															0.355487	1
	R2	#REF!						#REF!						#REF!															0.33035	1
	eff	#REF!						#REF!						#REF!															0.306991	1
	ucomb/NQ	#REF!						#REF!						#REF!															0.285284	1
	Acomb/NQ	#REF!						#REF!						#REF!															0.265111	1
	Bcomb/NQ	#REF!						#REF!						#REF!															0.246365	1
	Cq	35.1						35.1						35.1															0.228945	1
	σCq	0.5126						0.5126						0.5126															0.212756	1
	NQ	7.027						8.278						9.257															0.197712	1
	σQ	2.368						2.641						2.937															0.183732	1
	Nw	8						8						8															0.17074	1
	AQ	#REF!						#REF!						#REF!															0.158667	1
	BQ	#REF!						#REF!						#REF!															0.147448	1
	Uconv	#REF!						#REF!						#REF!															0.137022	1
	A	#REF!						#REF!						#REF!
	B	#REF!						#REF!						#REF!
	N	7						8						9
	N-A	#REF!						#REF!						#REF!
	N+B	#REF!						#REF!						#REF!
	a
	b
	R2
	ucomb
	Uconv

## Sheet: PCRU_T0.2追加分 (2)
		Dil1						Dil2						Dil3
	Aim	1	5	10	20	40	80
	log	0	0.69897	1	1.30103	1.60206	1.90309
	avg	#REF!	#REF!	#REF!	#REF!	#REF!	#REF!
	u(dil)	#REF!	#REF!	#REF!	#REF!	#REF!	#REF!
	Nr	#REF!	#REF!	#REF!	#REF!	#REF!	#REF!
	(u/N)^2	#REF!	#REF!	#REF!	#REF!	#REF!	#REF!
	Ar	#REF!	#REF!	#REF!	#REF!	#REF!	#REF!
	Br	#REF!	#REF!	#REF!	#REF!	#REF!	#REF!
	(Ar/Nr)^2	#REF!	#REF!	#REF!	#REF!	#REF!	#REF!
	(Br/Nr)^2	#REF!	#REF!	#REF!	#REF!	#REF!	#REF!
	rCq	37.7997	36.2482	34.4752	34.0252	32.9926	31.9571
	σrCq	0.0131336	0.906778	0.353119	0.328236	0.145414	0.346507
	NrQ	1.12536	4.09414	13.5205	18.7743	39.5277	86.7642
	σrQ	0.0109278	2.03241	3.67981	4.58626	4.25839	20.9857
	ln(rQ)^	0.118052	1.29941	2.56848	2.90351	3.67123	4.43477
	σln(rQ)^	0.00971028	0.469346	0.267317	0.240753	0.107421	0.238441
	MrQ^	1.1253	3.66714	13.046	18.238	39.3003	84.3324
	Nrw	2	5	5	5	5	5
	ArQ	0.015044	1.45422	2.87947	3.62929	3.56422	16.623
	BrQ	0.0152478	2.25528	3.65865	4.49899	3.91746	20.5626
	(σ/N)^2/Nrw	4.7147e-05	0.0492866	0.0148147	0.0119349	0.00232123	0.0117003
	u^2 x (N-1)	#REF!	#REF!	#REF!	#REF!	#REF!	#REF!
	(ArQ/NrQ)^2	0.00017871	0.126164	0.0453563	0.0373693	0.00813067	0.0367061
	(BrQ/NrQ)^2	0.000183585	0.303443	0.0732242	0.0574252	0.00982213	0.0561659
	a	-3.11424
	b	37.9594
	R2	0.982544
	eff	1.09462
	ucomb/NQ	#REF!
	Acomb/NQ	#REF!
	Bcomb/NQ	#REF!
	Cq	37.25
	σCq	0.9548
	NQ	1.6854
	σQ	1.8504
	ln(Q)^	0.126552
	σln(Q)^	0.889326
	MQ	1.13491
	Nw	5
	AQ	1.03548
	BQ	2.68527
	Uconv	#REF!
	A'	#REF!
	B'	#REF!
	N	2
	N-A	#REF!
	N+B	#REF!
	a
	b
	R2
	ucomb
	Uconv
		RM1						RM2						RM3
	Aim	1	5	9	18	37	73	1	5	9	19	37	75	1	5	9	19	37	75
	log	#REF!	#REF!	#REF!	#REF!	#REF!	1.90309	#REF!	#REF!	#REF!	#REF!	#REF!	#REF!	#REF!	#REF!	#REF!	#REF!	#REF!	#REF!
	avg	#REF!	#REF!	#REF!	#REF!	#REF!	#REF!	#REF!	#REF!	#REF!	#REF!	#REF!	#REF!	#REF!	#REF!	#REF!	#REF!	#REF!	#REF!
	u(RM)	#REF!	#REF!	#REF!	#REF!	#REF!	#REF!	#REF!	#REF!	#REF!	#REF!	#REF!	#REF!	#REF!	#REF!	#REF!	#REF!	#REF!	#REF!
	Nr	#REF!	#REF!	#REF!	#REF!	#REF!	80	#REF!	#REF!	#REF!	#REF!	#REF!	#REF!	#REF!	#REF!	#REF!	#REF!	#REF!	#REF!
	(u/N)^2	#REF!	#REF!	#REF!	#REF!	#REF!	#REF!	#REF!	#REF!	#REF!	#REF!	#REF!	#REF!	#REF!	#REF!	#REF!	#REF!	#REF!	#REF!
	Ar	#REF!	#REF!	#REF!	#REF!	#REF!	#REF!	#REF!	#REF!	#REF!	#REF!	#REF!	#REF!	#REF!	#REF!	#REF!	#REF!	#REF!	#REF!
	Br	#REF!	#REF!	#REF!	#REF!	#REF!	#REF!	#REF!	#REF!	#REF!	#REF!	#REF!	#REF!	#REF!	#REF!	#REF!	#REF!	#REF!	#REF!
	(Ar/Nr)^2	#REF!	#REF!	#REF!	#REF!	#REF!	#REF!	#REF!	#REF!	#REF!	#REF!	#REF!	#REF!	#REF!	#REF!	#REF!	#REF!	#REF!	#REF!
	(Br/Nr)^2	#REF!	#REF!	#REF!	#REF!	#REF!	#REF!	#REF!	#REF!	#REF!	#REF!	#REF!	#REF!	#REF!	#REF!	#REF!	#REF!	#REF!	#REF!
	rCq	37.5467	35.5092	34.6858	33.4823	32.6988	31.7108	37.9922	35.7845	34.9304	33.7173	32.7084	31.6181	37.8367	35.7931	34.7837	33.5424	32.514	31.4927
	σrCq	0.362724	0.483458	0.167839	0.400739	0.121629	0.172675	0.482712	0.480893	0.344122	0.259872	0.148616	0.260098	0.725641	0.508232	0.20221	0.206728	0.39244	0.160176
	NrQ	1.0876	5.06259	8.9697	22.7154	39.4285	82.7179	1.12186	5.15753	9.10551	20.8061	41.3186	88.652	1.50746	5.76245	11.0697	25.9559	54.364	105.486
	σrQ	0.337952	1.68185	1.09505	7.11503	3.58699	10.5947	0.311164	1.5231	2.15527	3.80748	4.3012	17.6155	0.735764	1.61861	1.53012	3.8748	21.4911	12.4638
	ln(Q)^	0.0378864	1.56953	2.18646	3.07625	3.67037	4.4073
	σln(Q)^	0.3036	0.323556	0.121632	0.305926	0.0907871	0.127561
	MrQ^	1.03861	4.80441	8.9036	21.6769	39.2663	82.0477
	Nw	5	5	5	5	5	5	11	14	14	14	14	14	11	14	14	14	14	14
	ArQ	0.260394	1.28481	0.911053	5.47671	3.02351	8.79251	#REF!	#REF!	#REF!	#REF!	#REF!	#REF!	#REF!	#REF!	#REF!	#REF!	#REF!	#REF!
	BrQ	0.342363	1.72176	1.01405	7.21666	3.27462	9.83827	#REF!	#REF!	#REF!	#REF!	#REF!	#REF!	#REF!	#REF!	#REF!	#REF!	#REF!	#REF!
	(σ/N)^2/Nw	0.0193109	0.0220729	0.00298084	0.0196221	0.00165527	0.003281	0.00183171	0.00207645	0.00133397	0.000797343	0.000258012	0.000940077	0.00567202	0.00187854	0.00045492	0.000530612	0.0037209	0.000332403
	u^2 x (N-1)	#REF!	#REF!	#REF!	#REF!	#REF!	#REF!	#REF!	#REF!	#REF!	#REF!	#REF!	#REF!	#REF!	#REF!	#REF!	#REF!	#REF!	#REF!
	(ArQ/NrQ)^2	0.0573224	0.0644064	0.0103165	0.05813	0.00588035	0.0112986	#REF!	#REF!	#REF!	#REF!	#REF!	#REF!	#REF!	#REF!	#REF!	#REF!	#REF!	#REF!
	(BrQ/NrQ)^2	0.0990914	0.115665	0.0127809	0.100933	0.00689766	0.0141461	#REF!	#REF!	#REF!	#REF!	#REF!	#REF!	#REF!	#REF!	#REF!	#REF!	#REF!	#REF!
	a	#REF!						#REF!						#REF!
	b	#REF!						#REF!						#REF!
	R2	#REF!						#REF!						#REF!
	eff	#REF!						#REF!						#REF!
	ucomb/NQ	#REF!						#REF!						#REF!
	Acomb/NQ	#REF!						#REF!						#REF!
	Bcomb/NQ	#REF!						#REF!						#REF!
	Cq	37.25						35.1						35.1
	σCq	0.9548						0.5126						0.5126
	NQ	1.3169						8.278						9.257
	σQ	1.4568						2.641						2.937
	ln(Q)^	-0.124318
	σln(Q)^	0.893978
	MQ	0.883099
	Nw	5						8						8
	AQ	0.812445						#REF!						#REF!
	BQ	2.12092						#REF!						#REF!
	Uconv	#REF!						#REF!						#REF!
	A	#REF!						#REF!						#REF!
	B	#REF!						#REF!						#REF!
	N	1						8						9
	N-A	#REF!						#REF!						#REF!
	N+B	#REF!						#REF!						#REF!
	a
	b
	R2
	ucomb
	Uconv

## Sheet: calibrated_by_serial_dilution
	Real-time PCR quantification calibrated by serial dilution
	Calibrators									Target samples
	Please fill data in corresponding yellow cells manually									Please fill data in corresponding yellow cells manually
	Representative value of each calibrator	R_n_r,i	1	5	9	20	39	79		Mean quantification result of each target sample	n_Q	1.28338
	Symmetric uncertainty of each calibrator	u(n_r,i)	0.725581	0.9975	1.43062	2.11031	3.21666	5.14334		Corrected sample standard deviation of PCR quantification result of each target sample	s_n_Q	1.1622
		(u(n_r,i)/R_n_r,i)^2	0.526467	0.0398003	0.0252677	0.0111335	0.00680268	0.00423873
	Left side confidence interval of each calibrator	A_n_r,i	0.769464	1.81066	2.73382	3.88245	6.21281	10.0255			ln(n_Q)	-0.0499354	NaN	NaN	NaN	NaN	NaN
	Right side confidence interval of each calibrator	B_n_r,i	1.45038	1.8156	2.73715	4.23443	6.2148	10.3123			σ of ln(n_Q)	0.773868	NaN	NaN	NaN	NaN	NaN
		(A_n_r,i/R_n_r,i)^2	0.592075	0.13114	0.0922691	0.0376835	0.0253774	0.0161048		Estimated median of PCR quantification results of each target sample	M_Q	0.951291	NaN	NaN	NaN	NaN	NaN
		(B_n_r,i/R_n_r,i)^2	2.10359	0.131856	0.092494	0.044826	0.0253937	0.0170395
	Mean PCR quantification result of each calibrator	n_rQ,i	1.68569	5.83867	7.75325	20.4185	44.5778	88.1907		Effective number of wells of each target sample	N_w	6	0	0	0	0	0
	Corrected sample standard deviation of PCR quantification result of each calibrator	s_rQ,i	0.997588	3.32749	3.04233	4.95055	4.57091	14.5755		Left side confidence interval of the mean quantification result of each target sample	A_n_Q	0.453391	NaN	NaN	NaN	NaN	NaN
	Effective number of wells of each calibrator ※ Cells in unused columns should be set as zero	N_rw,i	2	6	6	6	6	6		Right side confidence interval of the mean quantification result of each target sample	B_n_Q	2.35675	NaN	NaN	NaN	NaN	NaN
		ln(n_rQ,i)	0.37204	1.62387	1.97651	2.98788	3.79201	4.46603		Symmetric expanded uncertainty of the mean DNA copy number of each target sample	U_conv	1.37745	NaN	NaN	NaN	NaN	NaN
		σ of ln(n_rQ,i)	0.54797	0.530336	0.378433	0.239	0.10227	0.16416
	Estimated median of PCR quantification results of each calibrator	M_rQ,i	1.45069	5.07271	7.21748	19.8436	44.3452	87.0103		Representative value corresponding to the symmetric expanded uncertainty	n_Q	1.28338	0	0	0	0	0
	Left side confidence interval of the mean quantification result of each calibrator	A_n_rQ,i	1.44454	1.87377	2.09182	4.02218	4.31749	12.879		Lower confidence limit corresponding to the symmetric expanded uncertainty	n_Q - U_conv	-0.0940655	NaN	NaN	NaN	NaN	NaN
	Right side confidence interval of the mean quantification result of each calibrator	B_n_rQ,i	460.843	5.58397	4.51034	6.50774	5.29972	17.906		Higher confidence limit corresponding to the symmetric expanded uncertainty	n_Q + U_conv	2.66083	NaN	NaN	NaN	NaN	NaN
		(n_rQ,i/N_rw,i)^2/N_rw,i	0.175112	0.0541321	0.0256623	0.00979733	0.00175233	0.00455248		Left side expanded uncertainty of the mean DNA copy number of each target sample	A_prop	0.603586	NaN	NaN	NaN	NaN	NaN
			0.70158	0.469662	0.25465	0.104654	0.0427751	0.043956
		(A_n_rQ,i/M_rQ,i)^2	0.991544	0.136443	0.0839995	0.0410848	0.00947911	0.0219089		Right side expanded uncertainty of the mean DNA copy number of each target sample	B_prop	59.3164	NaN	NaN	NaN	NaN	NaN
		(B_n_rQ,i/M_rQ,i)^2	100915	1.21173	0.390523	0.107552	0.0142827	0.0423504
			1.58362	1.33792	0.881343	0.393841	0.174283	0.190069		Representative value corresponding to the asymmetric expanded uncertainty	M_Q	0.951291	NaN	NaN	NaN	NaN	NaN
			100917	6.71793	2.41508	0.761891	0.198382	0.296949
	Relative symmetric uncertainty of the calibration curve	u(e_curve)/n_Q	0.249405							Lower confidence limit corresponding to the asymmetric expanded uncertainty	M_Q - A_prop	0.347705	NaN	NaN	NaN	NaN	NaN
	Relative asymmetric uncertainty of the calibration curve	A_e_curve/M_Q	0.418839
		B_e_curve/M_Q	62.3044							Higher confidence limit corresponding to the asymmetric expanded uncertainty	M_Q - B_prop	60.2677	NaN	NaN	NaN	NaN	NaN

## Sheet: calibrated_by_the_new_reference
	Real-time PCR quantification calibrated by the new reference material
	Calibrators ※									Target samples
	Please fill data in corresponding yellow cells manually									Please fill data in corresponding yellow cells manually
	Representative value of each calibrator	R_n_r,i	1	5	9	20	39	79		Mean quantification result of each target sample	n_Q	1.22756
	Standard deviation of the corresponding new reference material ※ Can be obtained from the manual	σ_n_new,i	0.372594	0.691946	0.904851	1.29177	1.78844	2.53539		Corrected sample standard deviation of PCR quantification result of each target sample	s_n_Q	1.12161
	Symmetric uncertainty of each calibrator	u(n_r,i)	0.186297	0.282486	0.369404	0.527362	0.730126	1.03507			ln(n_Q)	-0.0984431	NaN	NaN	NaN	NaN	NaN
		(u(n_r,i)/R_n_r,i)^2	0.0347065	0.00319193	0.00168468	0.000695277	0.000350483	0.000171666			σ of ln(n_Q)	0.779071	NaN	NaN	NaN	NaN	NaN
	Left interval for representing the asymmetric variety of corresponding new reference material ※ Can be obtained from the manual	A_n_new,i	0	1	1	2	3	4		Estimated median of PCR quantification results of each target sample	M_Q	0.906247	NaN	NaN	NaN	NaN	NaN
										Effective number of wells of each target sample	N_w	6	0	0	0	0	0
	Right interval for representing the asymmetric variety of corresponding new reference material ※ Can be obtained from the manual	B_n_new,i	1	2	2	3	3	5		Left side confidence interval of the mean quantification result of each target sample	A_n_Q	0.433828	NaN	NaN	NaN	NaN	NaN
										Right side confidence interval of the mean quantification result of each target sample	B_n_Q	2.28353	NaN	NaN	NaN	NaN	NaN
	Left side confidence interval of each calibrator	A_n_r,i	0	0.408248	0.408248	0.816497	1.22474	1.63299
	Right side confidence interval of each calibrator	B_n_r,i	0.5	0.816497	0.816497	1.22474	1.22474	2.04124		Symmetric expanded uncertainty of the mean DNA copy number of each target sample	U_conv	1.20301	NaN	NaN	NaN	NaN	NaN
		(A_n_r,i/R_n_r,i)^2	0	0.00666667	0.00205761	0.00166667	0.000986193	0.000427282
		(B_n_r,i/R_n_r,i)^2	0.25	0.0266667	0.00823045	0.00375	0.000986193	0.000667628		Representative value corresponding to the symmetric expanded uncertainty	n_Q	1.22756	0	0	0	0	0
	Mean PCR quantification result of each calibrator	n_rQ,i	1.04046	5.16372	9.34587	19.5139	38.4623	80.4764
	Corrected sample standard deviation of PCR quantification result of each calibrator	s_rQ,i	0.290777	1.60369	0.883173	0.585032	2.65972	3.00681		Lower confidence limit corresponding to the symmetric expanded uncertainty	n_Q - U_conv	0.0245559	NaN	NaN	NaN	NaN	NaN
	Effective number of wells of each calibrator ※ Cells in unused columns should be set as zero	N_rw,i	4	6	6	6	6	6		Higher confidence limit corresponding to the symmetric expanded uncertainty	n_Q + U_conv	2.43057	NaN	NaN	NaN	NaN	NaN
		ln(n_rQ,i)	0.00206186	1.59562	2.23049	2.97068	3.64729	4.38727		Left side expanded uncertainty of the mean DNA copy number of each target sample	A_prop	0.459239	NaN	NaN	NaN	NaN	NaN
		σ of ln(n_rQ,i)	0.274232	0.303447	0.0942887	0.0299736	0.0690688	0.0373496
	Estimated median of PCR quantification results of each calibrator	M_rQ,i	1.00206	4.93137	9.30442	19.5051	38.3707	80.4203		Right side expanded uncertainty of the mean DNA copy number of each target sample	B_prop	2.30428	NaN	NaN	NaN	NaN	NaN
	Left side confidence interval of the mean quantification result of each calibrator	A_n_rQ,i	0.336756	1.20837	0.841272	0.595658	2.60131	3.03849		Representative value corresponding to the asymmetric expanded uncertainty	M_Q	0.906247	NaN	NaN	NaN	NaN	NaN
	Right side confidence interval of the mean quantification result of each calibrator	B_n_rQ,i	0.625089	2.23059	1.01625	0.632506	2.98732	3.27447		Lower confidence limit corresponding to the asymmetric expanded uncertainty	M_Q - A_prop	0.447008	NaN	NaN	NaN	NaN	NaN
		(n_rQ,i/N_rw,i)^2/N_rw,i	0.0195258	0.0160755	0.00148833	0.000149803	0.000796983	0.000232661		Higher confidence limit corresponding to the asymmetric expanded uncertainty	M_Q - B_prop	3.21053	NaN	NaN	NaN	NaN	NaN
			0.162697	0.0963371	0.0158651	0.0042254	0.00573733	0.00202163
		(A_n_rQ,i/M_rQ,i)^2	0.112938	0.0600433	0.00817512	0.000932607	0.00459605	0.00142753
		(B_n_rQ,i/M_rQ,i)^2	0.389129	0.2046	0.0119294	0.00105156	0.00606127	0.00165787
			0.338814	0.33355	0.0511637	0.0129964	0.0279112	0.00927404
			1.91739	1.15633	0.100799	0.0240078	0.0352373	0.0116275
	Relative symmetric uncertainty of the calibration curve	u(e_curve)/n_Q	0.101222
	Relative asymmetric uncertainty of the calibration curve	A_e_curve/M_Q	0.16623
		B_e_curve/M_Q	0.340451

## Sheet: PCRU_T0.2追加分 (3)
																													86.9921	2.60774e-09
																													80.8409	7.00422e-09
		Dil1						Dil2						Dil3															75.1246	1.83098e-08
	Aim	1	5	10	20	40	80																						69.8126	4.65855e-08
	log	0	0.69897	1	1.30103	1.60206	1.90309																						64.8761	1.15367e-07
	avg	#REF!	#REF!	#REF!	#REF!	#REF!	#REF!																						60.2887	2.78095e-07
	u(dil)	#REF!	#REF!	#REF!	#REF!	#REF!	#REF!																						56.0257	6.5254e-07
	Nr	#REF!	#REF!	#REF!	#REF!	#REF!	#REF!																						52.0641	1.49055e-06
	(u/N)^2	#REF!	#REF!	#REF!	#REF!	#REF!	#REF!																						48.3827	3.31465e-06
	Ar	#REF!	#REF!	#REF!	#REF!	#REF!	#REF!																						44.9615	7.17636e-06
	Br	#REF!	#REF!	#REF!	#REF!	#REF!	#REF!																						41.7823	1.51278e-05
	(Ar/Nr)^2	#REF!	#REF!	#REF!	#REF!	#REF!	#REF!																						38.8279	3.10518e-05
	(Br/Nr)^2	#REF!	#REF!	#REF!	#REF!	#REF!	#REF!																						36.0823	6.2068e-05
	rCq	37.4487	36.412	34.5717	33.9472	32.9362	31.7991																						33.531	0.000120826
	σrCq	0.718268	0.887964	0.333019	0.311071	0.227368	0.418969																						31.16	0.000229087
	ArQ	0.714294	1.3133	2.3453	3.532	5.6822	23.1738																						28.9567	0.000423094
	BrQ	1.53539	2.38899	2.93529	4.35564	6.62297	30.7329																						26.9091	0.000761237
	NrQ	1.51614	3.43485	12.0091	19.1114	40.5344	98.281																						25.0064	0.00133445
	σrQ	0.993992	1.84339	3.31866	4.32031	7.48585	30.9461																						23.2382	0.00227953
	Nrw	2	5	5	5	5	5																						21.595	0.00379503
	(σ/N)^2/Nrw	0.214912	0.0576036	0.0152733	0.0102206	0.00682128	0.0198292																						20.068	0.00615867
	u^2 x (N-1)	#REF!	#REF!	#REF!	#REF!	#REF!	#REF!																						18.649	0.00974409
	(ArQ/NrQ)^2	0.221962	0.146188	0.0381394	0.0341553	0.0196511	0.0555978																						17.3303	0.0150339
	(BrQ/NrQ)^2	1.02556	0.48374	0.0597422	0.0519421	0.0266968	0.0977842																						16.1049	0.0226243
	a	-3.05644																											14.9661	0.0332177
	b	37.8329																											13.9079	0.047597
	R2	0.966213																											12.9245	0.0665806
	eff	1.12411																											12.0106	0.0909561
	ucomb/NQ	#REF!																											11.1613	0.121397
	Acomb/NQ	#REF!																											10.3721	0.158373
	Bcomb/NQ	#REF!																											9.63867	0.202054
	Cq	38.42																											8.95712	0.252244
	σCq	1.067																											8.32376	0.308332
	NQ	0.7923																											7.73519	0.369294
	σQ	0.5456																											7.18823	0.43374
	Nw	4																											6.67995	0.5
	N	0.642572
	AQ	0.463747																											6.20761	0.56626
	BQ	1.66638																											5.76867	0.630706
	Uconv	#REF!																											5.36077	0.691668
	A'	#REF!																											4.98171	0.747756
	B'	#REF!																											4.62945	0.797946
	N	1																											4.3021	0.841627
	N-A	#REF!																											3.9979	0.878603
	N+B	#REF!																											3.71521	0.909044
	a																												3.45251	0.933419
	b																												3.20838	0.952403
	R2																												2.98152	0.966782
	ucomb																												2.77069	0.977376
	Uconv																												2.57478	0.984966
																													2.39271	0.990256
																													2.22353	0.993841
																													2.0663	0.996205
		RM1						RM2						RM3															1.92019	0.99772
	Aim	1	5	9	18	37	73	1	5	9	19	37	75	1	5	9	19	37	75										1.78442	0.998666
	log	#REF!	#REF!	#REF!	#REF!	#REF!	1.90309	#REF!	#REF!	#REF!	#REF!	#REF!	#REF!	#REF!	#REF!	#REF!	#REF!	#REF!	#REF!										1.65824	0.999239
	avg	#REF!	#REF!	#REF!	#REF!	#REF!	#REF!	#REF!	#REF!	#REF!	#REF!	#REF!	#REF!	#REF!	#REF!	#REF!	#REF!	#REF!	#REF!										1.54099	0.999577
	u(RM)	#REF!	#REF!	#REF!	#REF!	#REF!	#REF!	#REF!	#REF!	#REF!	#REF!	#REF!	#REF!	#REF!	#REF!	#REF!	#REF!	#REF!	#REF!										1.43202	0.999771
	Nr	#REF!	#REF!	#REF!	#REF!	#REF!	80	#REF!	#REF!	#REF!	#REF!	#REF!	#REF!	#REF!	#REF!	#REF!	#REF!	#REF!	#REF!										1.33076	0.999879
	(u/N)^2	#REF!	#REF!	#REF!	#REF!	#REF!	#REF!	#REF!	#REF!	#REF!	#REF!	#REF!	#REF!	#REF!	#REF!	#REF!	#REF!	#REF!	#REF!										1.23667	0.999938
	Ar	#REF!	#REF!	#REF!	#REF!	#REF!	#REF!	#REF!	#REF!	#REF!	#REF!	#REF!	#REF!	#REF!	#REF!	#REF!	#REF!	#REF!	#REF!										1.14922	0.999969
	Br	#REF!	#REF!	#REF!	#REF!	#REF!	#REF!	#REF!	#REF!	#REF!	#REF!	#REF!	#REF!	#REF!	#REF!	#REF!	#REF!	#REF!	#REF!										1.06796	0.999985
	(Ar/Nr)^2	#REF!	#REF!	#REF!	#REF!	#REF!	#REF!	#REF!	#REF!	#REF!	#REF!	#REF!	#REF!	#REF!	#REF!	#REF!	#REF!	#REF!	#REF!										0.992444	0.999993
	(Br/Nr)^2	#REF!	#REF!	#REF!	#REF!	#REF!	#REF!	#REF!	#REF!	#REF!	#REF!	#REF!	#REF!	#REF!	#REF!	#REF!	#REF!	#REF!	#REF!										0.922268	0.999997
	rCq	37.5467	35.5092	34.6858	33.4823	32.6988	31.7108	37.9922	35.7845	34.9304	33.7173	32.7084	31.6181	37.8367	35.7931	34.7837	33.5424	32.514	31.4927										0.857055	0.999999
	σrCq	0.362724	0.483458	0.167839	0.400739	0.121629	0.172675	0.482712	0.480893	0.344122	0.259872	0.148616	0.260098	0.725641	0.508232	0.20221	0.206728	0.39244	0.160176										0.796452	0.999999
	ArQ	#REF!	#REF!	#REF!	#REF!	#REF!	#REF!	#REF!	#REF!	#REF!	#REF!	#REF!	#REF!	#REF!	#REF!	#REF!	#REF!	#REF!	#REF!										0.740135	1
	BrQ	#REF!	#REF!	#REF!	#REF!	#REF!	#REF!	#REF!	#REF!	#REF!	#REF!	#REF!	#REF!	#REF!	#REF!	#REF!	#REF!	#REF!	#REF!										0.6878	1
	NrQ	1.0876	5.06259	8.9697	22.7154	39.4285	82.7179	1.12186	5.15753	9.10551	20.8061	41.3186	88.652	1.50746	5.76245	11.0697	25.9559	54.364	105.486										0.639166	1
	σrQ	0.337952	1.68185	1.09505	7.11503	3.58699	10.5947	0.311164	1.5231	2.15527	3.80748	4.3012	17.6155	0.735764	1.61861	1.53012	3.8748	21.4911	12.4638										0.59397	1
	Nw	5	5	5	5	5	5	11	14	14	14	14	14	11	14	14	14	14	14										0.551971	1
	(σ/N)^2/Nw	0.0193109	0.0220729	0.00298084	0.0196221	0.00165527	0.003281	0.00183171	0.00207645	0.00133397	0.000797343	0.000258012	0.000940077	0.00567202	0.00187854	0.00045492	0.000530612	0.0037209	0.000332403										0.512941	1
	u^2 x (N-1)	#REF!	#REF!	#REF!	#REF!	#REF!	#REF!	#REF!	#REF!	#REF!	#REF!	#REF!	#REF!	#REF!	#REF!	#REF!	#REF!	#REF!	#REF!										0.476671	1
	(ArQ/NrQ)^2	#REF!	#REF!	#REF!	#REF!	#REF!	#REF!	#REF!	#REF!	#REF!	#REF!	#REF!	#REF!	#REF!	#REF!	#REF!	#REF!	#REF!	#REF!										0.442965	1
	(BrQ/NrQ)^2	#REF!	#REF!	#REF!	#REF!	#REF!	#REF!	#REF!	#REF!	#REF!	#REF!	#REF!	#REF!	#REF!	#REF!	#REF!	#REF!	#REF!	#REF!										0.411643	1
	a	#REF!						#REF!						#REF!															0.382536	1
	b	#REF!						#REF!						#REF!															0.355487	1
	R2	#REF!						#REF!						#REF!															0.33035	1
	eff	#REF!						#REF!						#REF!															0.306991	1
	ucomb/NQ	#REF!						#REF!						#REF!															0.285284	1
	Acomb/NQ	#REF!						#REF!						#REF!															0.265111	1
	Bcomb/NQ	#REF!						#REF!						#REF!															0.246365	1
	Cq	38.42						35.1						35.1															0.228945	1
	σCq	1.067						0.5126						0.5126															0.212756	1
	NQ	0.6135						8.278						9.257															0.197712	1
	σQ	0.4227						2.641						2.937															0.183732	1
	Nw	4						8						8															0.17074	1
	N	#REF!
	AQ	#REF!						#REF!						#REF!															0.158667	1
	BQ	#REF!						#REF!						#REF!															0.147448	1
	Uconv	#REF!						#REF!						#REF!															0.137022	1
	A	#REF!						#REF!						#REF!
	B	#REF!						#REF!						#REF!
	N	1						8						9
	N-A	#REF!						#REF!						#REF!
	N+B	#REF!						#REF!						#REF!
	a
	b
	R2
	ucomb
	Uconv

## Sheet: 希釈U (2)
	Cafter (copies/μL)		Copy No. in 4 μL (copies)	Used volume of previous dilution p (μL)	u(p) (μL)	Used volume of buffer q (μL)	u(q) (μL)	pfinal (μL)	u(pfinal) (μL)	ratio	u^2(C)	u(C) (copies/μL)	u^2(ref)	u(dil) (copies)	U(dil) (copies)	c1	c2	c3	c4	λ	u(e) (copies)	Ac (copies)	Bc (copies)	Afinal (copies)	Bfinal (copies)	Ap	Bp	Aq	Bq	Apfinal	Bpfinal	e-	e+	Poi	Ae (copies)	Be (copies)	driftL	driftR	efinal-	efinal+	Poi	Aefinal (copies)	Befinal (copies)	driftL	driftR				1
	2.24×10^9	2240000000									9506250000000000	97500000										195000000	195000000																									avg	1
	2×10^7	20000000		4	0.0095	444	0.25			112	7.60173e+11	871879				0.00892857	4.95536e+06	-44642.9	0.00223214	8960000000	94657.3	1.74376e+06	1.74376e+06			0.019	0.019	0.5	0.5	0	0	8959814472	8960185528	0.950005	185528	185528	0	0										u(dil)	1.01507
	2×10^5	200000		4	0.0095	396	0.25			100	7.62546e+07	8732.39				0.01	49500	-500	0.0025	80000000	8944.27	17464.8	17464.8			0.019	0.019	0.5	0.5	0	0	79982470	80017530	0.950001	17530	17530	0	0										Nr	1
	2×10^3	2000		4	0.0095	396	0.25			100	7654.13	87.4879				0.01	495	-5	0.0025	800000	894.427	174.974	174.974			0.019	0.019	0.5	0.5	0	0	798247	801753	0.950059	1753	1753	0	0										A	1.05246
	20	20	80	4	0.0095	396	0.25	4	0.25	100	0.817781	0.904312	118.084	10.8667	21.7333	0.01	4.95	-0.05	0.0025	8000	89.4427	1.80623	1.80623	21.0047	21.822	0.019	0.019	0.5	0.5	0.5	0.5	7825	8175	0.950259	175	175	0	0	63	98	0.956061	17	18	0	1			B	2.02958
	10	10	40	200	0.055	200	0.055	4	0.25	2	0.229449	0.479008	49.9212	7.06549	14.131	0.5	0.025	-0.025	0.0025	4000	63.2456	0.954036	0.954844	13.5485	13.5495	0.11	0.11	0.11	0.11	0.5	0.5	3877	4124	0.95008	123	124	0	1	28	52	0.952604	12	12	0	0
	5	5	20	200	0.055	200	0.055	4	0.25	2	0.0698632	0.264316	22.6803	4.76239	9.52477	0.5	0.0125	-0.0125	0.0025	2000	44.7214	0.524267	0.525676	8.63989	9.57452	0.11	0.11	0.11	0.11	0.5	0.5	1913	2088	0.95091	87	88	0	1	12	29	0.956795	8	9	0	1
	2.5	2.5	10	200	0.055	200	0.055	4	0.25	2	0.023716	0.154	10.7701	3.28178	6.56356	0.5	0.00625	-0.00625	0.0025	1000	31.6228	0.303268	0.305139	6.24772	6.24918	0.11	0.11	0.11	0.11	0.5	0.5	939	1062	0.950092	61	62	0	1	4	16	0.962622	6	6	0	0
	1.25	1.25	5	150	0.055	150	0.055	4	0.25	2	0.0100958	0.100478	5.25919	2.29329	4.58658	0.5	0.00416667	-0.00416667	0.00333333	375	19.3649	0.195459	0.198299	4.12334	4.1255	0.11	0.11	0.11	0.11	0.5	0.5	338	413	0.950318	37	38	0	1	1	9	0.961434	4	4	0	0
	0.25	0.25	1	40	0.03	160	0.055	4	0.25	5	0.00165386	0.0406677	1.03037	1.01507	2.03014	0.2	0.005	-0.00125	0.005	50	7.07107	0.0758504	0.080455	1.05246	2.02958	0.06	0.06	0.11	0.11	0.5	0.5	37	64	0.952638	13	14	0	1	0	3	0.981012	1	2	0	1
[truncated: 5 more columns]
